# Supplementary material for: Characterizing Indicators of Engagement in HIV-Associated Healthcare and Clinical Outcomes among People with HIV and Mpox in Washington, DC: A Nested Case-Control Study of the DC Cohort
Source: Pathogens. 2024 Jan 27;13(2):117. doi: 10.3390/pathogens13020117 (PMC10892472; doi:10.3390/pathogens13020117)
Supplement: Supplementary file 1 [file pathogens-13-00117-s001.zip]

Archive with 1 entries (1 files):
- pathogens-2814498-supplementary.pdf
